# Supplementary material for: Understanding WT1 Alterations and Expression Profiles in Hematological Malignancies
Source: Cancers (Basel). 2023 Jul 4;15(13):3491. doi: 10.3390/cancers15133491 (PMC10340278; doi:10.3390/cancers15133491)
Supplement: Supplementary file 1 [file cancers-15-03491-s001.zip]

Archive with 1 entries (1 files):
- cancers-2411712-supplementary.pdf
